# Supplementary material for: Free circulating versus extracellular vesicle-associated microRNA expression in canine T-cell lymphoma
Source: Front Vet Sci. 2024 Aug 29;11:1461506. doi: 10.3389/fvets.2024.1461506 (PMC11390581; doi:10.3389/fvets.2024.1461506)
Supplement: Supplementary file 3 [file Table_2.xlsx]

## Sheet: Dog miFinder List
miRCURY LNA miRNA Focus PCR Panel Dog miFinder Focus Plate layout files for YAFD-201Z for 96-well plates
96-well plate layout for miRNA PCR Panel
Assay types (required for data analysis in GenEx): GOI = gene of interest, Ref = candidate reference gene, Spike = RNA spike-in, IPC = interplate calibrator
miRName (dog)	Order in 96 well (for sorting by row)	Order in 96 well (for sorting by column)	Panel plate position	microRNA target sequence	Corresponding LNA™ microRNA PCR primer set (Prod No)	Sample	Assay type	Comments
cfa-let-7a	1	1	A01	UGAGGUAGUAGGUUGUAUAGUU	YP00205727	S1	GOI
cfa-let-7b	2	9	A02	UGAGGUAGUAGGUUGUGUGGUU	YP00204750	S1	GOI
cfa-let-7c	3	17	A03	UGAGGUAGUAGGUUGUAUGGUU	YP00204767	S1	GOI
cfa-let-7f	4	25	A04	UGAGGUAGUAGAUUGUAUAGUU	YP00204359	S1	GOI
cfa-let-7g	5	33	A05	UGAGGUAGUAGUUUGUACAGUU	YP00204565	S1	GOI
cfa-miR-1	6	41	A06	UGGAAUGUAAAGAAGUAUGUA	YP02119135	S1	GOI
cfa-miR-101	7	49	A07	UACAGUACUGUGAUAACUGA	YP00205955	S1	GOI
cfa-miR-103	8	57	A08	AGCAGCAUUGUACAGGGCUAUGA	YP00204063	S1	GOI
cfa-miR-106a	9	65	A09	AAAGUGCUUACAGUGCAGGUAG	YP02107906	S1	GOI
cfa-miR-106b	10	73	A10	UAAAGUGCUGACAGUGCAGAU	YP00205884	S1	GOI
cfa-miR-10b	11	81	A11	CCCUGUAGAACCGAAUUUGUGU	YP00205499	S1	GOI
cfa-miR-122	12	89	A12	UGGAGUGUGACAAUGGUGUUUG	YP00205664	S1	GOI
cfa-miR-124	13	2	B01	UAAGGCACGCGGUGAAUGCCA	YP02103368	S1	GOI
cfa-miR-125a	14	10	B02	UCCCUGAGACCCUUUAACCUGU	YP02113289	S1	GOI
cfa-miR-125b	15	18	B03	UCCCUGAGACCCUAACUUGUGA	YP00205713	S1	GOI
cfa-miR-126	16	26	B04	CAUUAUUACUUUUGGUACGCG	YP00206010	S1	GOI
cfa-miR-130a	17	34	B05	CAGUGCAAUGUUAAAAGGGCAU	YP00204658	S1	GOI
cfa-miR-133a	18	42	B06	UUGGUCCCCUUCAACCAGCUGU	YP00205954	S1	GOI
cfa-miR-133b	19	50	B07	UUUGGUCCCCUUCAACCAGCUA	YP00206058	S1	GOI
cfa-miR-137	20	58	B08	UUAUUGCUUAAGAAUACGCGU	YP02119468	S1	GOI
cfa-miR-141	21	66	B09	AACACUGUCUGGUAAAGAUGG	YP02110018	S1	GOI
cfa-miR-143	22	74	B10	UGAGAUGAAGCACUGUAGCUC	YP00205992	S1	GOI
cfa-miR-145	23	82	B11	GUCCAGUUUUCCCAGGAAUCCCU	YP00204483	S1	GOI
cfa-miR-146a	24	90	B12	UGAGAACUGAAUUCCAUGGGUU	YP00204688	S1	GOI
hsa-miR-146b-5p	25	3	C01	UGAGAACUGAAUUCCAUAGGCUG	YP02119310	S1	GOI
cfa-miR-148a	26	11	C02	UCAGUGCACUACAGAACUUUGU	YP00205867	S1	GOI
cfa-miR-150	27	19	C03	UCUCCCAACCCUUGUACCAGUG	YP00204660	S1	GOI
cfa-miR-15a	28	27	C04	UAGCAGCACAUAAUGGUUUGU	YP02103582	S1	GOI
cfa-miR-15b	29	35	C05	UAGCAGCACAUCAUGGUUUA	YP00205964	S1	GOI
cfa-miR-16	30	43	C06	UAGCAGCACGUAAAUAUUGGCG	YP00205702	S1	GOI
cfa-miR-17	31	51	C07	ACUGCAGUGAAGGCACUUGUAG	YP00206008	S1	GOI
cfa-miR-181a	32	59	C08	AACAUUCAACGCUGUCGGUGAG	YP02117991	S1	GOI
cfa-miR-181b	33	67	C09	AACAUUCAUUGCUGUCGGUG	YP02110378	S1	GOI
cfa-miR-182	34	75	C10	UUUGGCAAUGGUAGAACUCACACU	YP00206070	S1	GOI
cfa-miR-183	35	83	C11	UAUGGCACUGGUAGAAUUCACU	YP00206030	S1	GOI
cfa-miR-184	36	91	C12	UGGACGGAGAACUGAUAAGGGU	YP00204601	S1	GOI
cfa-miR-18a	37	4	D01	UAAGGUGCAUCUAGUGCAGAUA	YP02100185	S1	GOI
cfa-miR-191	38	12	D02	CAACGGAAUCCCAAAAGCAGCU	YP00205972	S1	GOI
cfa-miR-192	39	20	D03	CUGACCUAUGAAUUGACAGCC	YP00204099	S1	GOI
cfa-miR-195	40	28	D04	UAGCAGCACAGAAAUAUUGGCA	YP00205969	S1	GOI
cfa-miR-196a	41	36	D05	UAGGUAGUUUCAUGUUGUUGGG	YP00204386	S1	GOI
cfa-miR-19a	42	44	D06	UGUGCAAAUCUAUGCAAAACUGA	YP00205862	S1	GOI
cfa-miR-200a	43	52	D07	CAUCUUACCGGACAGUGCUGGA	YP00206063	S1	GOI
cfa-miR-200b	44	60	D08	CAUCUUACUGGGCAGCAUUGGA	YP00204144	S1	GOI
cfa-miR-200c	45	68	D09	UAAUACUGCCGGGUAAUGAUGGA	YP00204482	S1	GOI
cfa-miR-203	46	76	D10	GUGAAAUGUUUAGGACCACUAG	YP00205914	S1	GOI
cfa-miR-204	47	84	D11	UUCCCUUUGUCAUCCUAUGCCU	YP00206072	S1	GOI
cfa-miR-205	48	92	D12	UCCUUCAUUCCACCGGAGUCUG	YP00204487	S1	GOI
cfa-miR-20a	49	5	E01	UAAAGUGCUUAUAGUGCAGGUAG	YP00204292	S1	GOI
cfa-miR-21	50	13	E02	UAGCUUAUCAGACUGAUGUUGA	YP00204230	S1	GOI
cfa-miR-210	51	21	E03	ACUGUGCGUGUGACAGCGGCUGA	YP02119434	S1	GOI
cfa-miR-214	52	29	E04	ACAGCAGGCACAGACAGGCAGU	YP00204510	S1	GOI
cfa-miR-218	53	37	E05	UUGUGCUUGAUCUAACCAUGU	YP00206034	S1	GOI
cfa-miR-22	54	45	E06	AAGCUGCCAGUUGAAGAACUGU	YP00204606	S1	GOI
cfa-miR-222	55	53	E07	AGCUACAUCUGGCUACUGGGU	YP00204551	S1	GOI
cfa-miR-223	56	61	E08	UGUCAGUUUGUCAAAUACCCC	YP00205120	S1	GOI
cfa-miR-224	57	69	E09	CAAGUCACUAGUGGUUCCGUUU	YP00205514	S1	GOI
cfa-miR-23a	58	77	E10	AUCACAUUGCCAGGGAUUU	YP00205956	S1	GOI
cfa-miR-23b	59	85	E11	AUCACAUUGCCAGGGAUUA	YP00205959	S1	GOI
cfa-miR-24	60	93	E12	UGGCUCAGUUCAGCAGGAACAGG	YP02114589	S1	GOI
cfa-miR-25	61	6	F01	CAUUGCACUUGUCUCGGUCUGA	YP00204361	S1	GOI
cfa-miR-26a	62	14	F02	UUCAAGUAAUCCAGGAUAGGCU	YP00206023	S1	GOI
cfa-miR-27a	63	22	F03	UUCACAGUGGCUAAGUUCCG	YP00205971	S1	GOI
cfa-miR-27b	64	30	F04	UUCACAGUGGCUAAGUUCUGC	YP00205915	S1	GOI
cfa-miR-29b	65	38	F05	UAGCACCAUUUGAAAUCAGUGUU	YP00204679	S1	GOI
cfa-miR-29c	66	46	F06	UAGCACCAUUUGAAAUCGGUUA	YP00204729	S1	GOI
cfa-miR-30b	67	54	F07	UGUAAACAUCCUACACUCAGCU	YP00204765	S1	GOI
cfa-miR-30c	68	62	F08	UGUAAACAUCCUACACUCUCAGCU	YP00205948	S1	GOI
cfa-miR-30d	69	70	F09	UGUAAACAUCCCCGACUGGAAGCU	YP02118689	S1	GOI
cfa-miR-31	70	78	F10	AGGCAAGAUGCUGGCAUAGCUGU	YP02119121	S1	GOI
cfa-miR-335	71	86	F11	UCAAGAGCAAUAACGAAAAAUGU	YP02119293	S1	GOI
cfa-miR-342	72	94	F12	UCUCACACAGAAAUCGCACCCGU	YP00205625	S1	GOI
cfa-miR-34a	73	7	G01	UGGCAGUGUCUUAGCUGGUUGU	YP00204486	S1	GOI
cfa-miR-34b	74	15	G02	AGGCAGUGUAAUUAGCUGAUUG	YP02115618	S1	GOI
cfa-miR-34c	75	23	G03	AGGCAGUGUAGUUAGCUGAUUGC	YP00205659	S1	GOI
cfa-miR-375	76	31	G04	UUUGUUCGUUCGGCUCGCGUGA	YP00204362	S1	GOI
cfa-miR-378	77	39	G05	ACUGGACUUGGAGUCAGAAGGC	YP00205946	S1	GOI
cfa-miR-451	78	47	G06	AAACCGUUACCAUUACUGAGUU	YP02119305	S1	GOI
cfa-miR-499	79	55	G07	UUAAGACUUGCAGUGAUGUUU	YP00205935	S1	GOI
hsa-miR-7-5p	80	63	G08	UGGAAGACUAGUGAUUUUGUUGUU	YP02119317	S1	GOI
cfa-miR-9	81	71	G09	UCUUUGGUUAUCUAGCUGUAUGA	YP00204513	S1	GOI
cfa-miR-92a	82	79	G10	UAUUGCACUUGUCCCGGCCUGU	YP00204258	S1	GOI
cfa-miR-93	83	87	G11	CAAAGUGCUGUUCGUGCAGGUAG	YP00204715	S1	GOI
cfa-miR-96	84	95	G12	UUUGGCACUAGCACAUUUUUGCU	YP00204417	S1	GOI
cel-miR-39-3p	85	8	H01		YP00203952	S1	Spike
cel-miR-39-3p	86	16	H02		YP00203952	S1	Spike
U6 snRNA (v2)	87	24	H03		YP02119464	S1	Ref
5S rRNA	88	32	H04		YP00203906	S1	Ref
RNU5G	89	40	H05		YP00203908	S1	Ref
RNU1A1	90	48	H06		YP00203909	S1	Ref
UniSp2	91	56	H07		YP00203950	S1	Spike
UniSp4	92	64	H08		YP00203953	S1	Spike
UniSp5	93	72	H09		YP00203955	S1	Spike
UniSp6	94	80	H10		YP00203954	S1	Spike
UniSp3 IPC	95	88	H11		YP02119288	S1	IPC
UniSp3 IPC	96	96	H12		YP02119288	S1	IPC
NOTICE TO PURCHASER: DISCLAIMER OF LICENSE No license is conveyed with the purchase of this product under any of US Patents Nos. 5,804,375, 5,994,056, 6,171,785, 5,538,848, 5,723,591, 5,876,930, 6,030,787, and 6,258,569, and corresponding patents outside the United States, or any other patents or patent applications, relating to the 5' Nuclease and dsDNA-Binding Dye Processes. For further informa…

## Sheet: Dog miFinder Layout
Dog miFinder Focus microRNA PCR Panel, 96-well plate layout
	1	2	3	4	5	6	7	8	9	10	11	12
A	cfa-let-7a	cfa-let-7b	cfa-let-7c	cfa-let-7f	cfa-let-7g	cfa-miR-1	cfa-miR-101	cfa-miR-103	cfa-miR-106a	cfa-miR-106b	cfa-miR-10b	cfa-miR-122
B	cfa-miR-124	cfa-miR-125a	cfa-miR-125b	cfa-miR-126	cfa-miR-130a	cfa-miR-133a	cfa-miR-133b	cfa-miR-137	cfa-miR-141	cfa-miR-143	cfa-miR-145	cfa-miR-146a
C	hsa-miR-146b-5p	cfa-miR-148a	cfa-miR-150	cfa-miR-15a	cfa-miR-15b	cfa-miR-16	cfa-miR-17	cfa-miR-181a	cfa-miR-181b	cfa-miR-182	cfa-miR-183	cfa-miR-184
D	cfa-miR-18a	cfa-miR-191	cfa-miR-192	cfa-miR-195	cfa-miR-196a	cfa-miR-19a	cfa-miR-200a	cfa-miR-200b	cfa-miR-200c	cfa-miR-203	cfa-miR-204	cfa-miR-205
E	cfa-miR-20a	cfa-miR-21	cfa-miR-210	cfa-miR-214	cfa-miR-218	cfa-miR-22	cfa-miR-222	cfa-miR-223	cfa-miR-224	cfa-miR-23a	cfa-miR-23b	cfa-miR-24
F	cfa-miR-25	cfa-miR-26a	cfa-miR-27a	cfa-miR-27b	cfa-miR-29b	cfa-miR-29c	cfa-miR-30b	cfa-miR-30c	cfa-miR-30d	cfa-miR-31	cfa-miR-335	cfa-miR-342
G	cfa-miR-34a	cfa-miR-34b	cfa-miR-34c	cfa-miR-375	cfa-miR-378	cfa-miR-451	cfa-miR-499	hsa-miR-7-5p	cfa-miR-9	cfa-miR-92a	cfa-miR-93	cfa-miR-96
H	cel-miR-39-3p	cel-miR-39-3p	U6 snRNA (v2)	5S rRNA	RNU5G	RNU1A1	UniSp2	UniSp4	UniSp5	UniSp6	UniSp3 IPC	UniSp3 IPC
